# Supplementary material for: Cross-Reactivity to Mutated Viral Immune Targets Can Influence CD8+ T Cell Functionality: An Alternative Viral Adaptation Strategy
Source: Front Immunol. 2021 Oct 26;12:746986. doi: 10.3389/fimmu.2021.746986 (PMC8577586; doi:10.3389/fimmu.2021.746986)
Supplement: Supplementary Table 1 — IFNɣ responses to tested epitope by ICS. [file Table_1.xlsx]

## Sheet: Sheet1
Subject	Epitope	Autologous virus	Variant	Method	IFNg response (%)
A1	TY8	NAE	NAE	Tetramer	0.2
			AE	Tetramer	0.13
			NAE/AE	Tetramer	0.23
A2	TY8	AE	NAE	Tetramer	0.02
			AE	Tetramer	0.57
			NAE/AE	Tetramer	0.18
A3	RF10	NAE	NAE/AE	Tetramer	3.69
A4	RF10	AE	NAE/AE	Tetramer	1.64
C1	TL10	NAE	NAE	Peptide	2.24
			AE	Peptide	1.52
			NAE/AE	Tetramer	2.82
C2	TL10	AE	NAE	Peptide	0.43
			AE	Peptide	0.42
			NAE/AE	Tetramer	0.8
C3	TL10	AE	NAE/AE	Tetramer	3.02
C4	RF10	NAE	NAE	Tetramer	2.27
			AE	Tetramer	2.26
			NAE/AE	Tetramer	3.02
