# Supplementary material for: Cross-Reactivity to Mutated Viral Immune Targets Can Influence CD8+ T Cell Functionality: An Alternative Viral Adaptation Strategy
Source: Front Immunol. 2021 Oct 26;12:746986. doi: 10.3389/fimmu.2021.746986 (PMC8577586; doi:10.3389/fimmu.2021.746986)
Supplement: Supplementary Table 2 — TCR α/β combinations and overlap within subjects. ^Only cells containing an α and β chain were included; #multiple α and β chain CDR3s were observed in a number of wells; *No significant difference between NAE- and AE-specific CD8+ T cells (p=0.16; paired t-test); overlap is between all three conditions where relevant; where there was no clear dominant clone no percentage has been given. [file Table_2.xlsx]

## Sheet: Sheet 1
	Epitope (protein; HLA restriction)	Subject	Autologous sequence	Variant tested	Peptide/ tetramer	No. wells with a productive TCR (%)	No. unique CDR3α/β combinations (total)	CDR3α/β overlap %^	Dominant α/β clone %	No. unique CDR3α (total)	CDR3α overlap %	Dominant α clone %	No. unique CDR3β (total)	CDR3β overlap %	Dominant β clone %	Clonality*
	TY8 (Nef; B*3501)	A1	NAE (I6)	NAE	Tetramer	49 (51)	26(60)	0	28.3333	16(48)	0	35.4167	16(58)	0	39.6552	0.698113
				NAE/AE	Tetramer	60 (63)	40(72)	0	26.3889	19(75)	0	33.3333	14(56)	0	41.0714	0.748092
		A2	AE (V6)	AE	Tetramer	17 (18)	20(20)	10		13(14)	14.2857	14.2857	16(20)	15	15	0.147059
				NAE/AE	Tetramer	10 (10)	7(7)	28.5714		7(9)	22.2222	22.2222	8(8)	12.5		0.117647
	RF10 (Nef; A*2301)	A3	AE (F2)	NAE/AE	Tetramer	111 (58)	66(98)		12.2449	32(81)		17.284	42(135)		25.9259	0.657407
		A4	AE (F2)	NAE/AE	Tetramer	166 (86)	121(158)		3.16456	55(124)		12.9032	97(209)		4.78469	0.543544
	TL10 (Nef; B*07)	C1	NAE (I6)	NAE	Peptide	31 (45)	7 (23)	69.57	69.57	4 (27)	92.59	74.07	5 (28)	85.71	85.71	0.84
				AE	Peptide	47 (51)	10 (28)	60.71	60.71	7 (31)	67.74	61.29	7 (45)	88.89	84.44	0.82
				NAE/AE	Tetramer	14 (36)	3 (7)	71.43	71.43	3 (9)	77.78	66.66	3 (13)	100	76.92	0.73
		C2	AE (V6)	NAE	Peptide	39 (51)	12 (20)	55	25	9 (18)	66.67	27.78	14 (31)	51.61	16.13	0.53
				AE	Peptide	32 (40)	8 (13)	61.54	23.1	11 (29)	68.97	44.83	17 (31)	48.38	22.58	0.45
				NAE/AE	Tetramer	32 (35)	8 (14)	64.29	50	4 (15)	86.67	66.66	7 (32)	84.38	62.5	0.81
	RF10 (Nef; A*2301)	C4	AE (F2)	NAE	Peptide	104 (54)	23(128)	81.25	16.4062	17(93)	77.4194	31.1828	17(147)	87.0748	43.5374	0.858333
				AE	Peptide	92 (48)	23(100)	78	17	14(69)	79.7101	42.029	12(146)	92.4658	44.5205	0.87907
				NAE/AE	Tetramer	122 (64)	14(128)	91.4062	21.0938	9(86)	90.6977	34.8837	8(187)	95.7219	50.2674	0.937729
	KY11 (Nef; C*07)	C5	NAE (D4)	NAE	Peptide	63 (68)	27 (96)	42.7	10.4	7 (55)	65.45		9 (105)	86.67		0.9
				AE	Peptide	65 (71)	22 (48)	62.5	14.6	14 (49)	77.55		16 (75)	84		0.755725
		C6	NAE (D4)	NAE	Peptide	88 (96)	173 (217)	50.23	4.15	67 (117)	75.21		60 (165)	83.64	26.66	0.55
				AE	Peptide	89 (97)	128 (165)	61.21	7.27	48 (93)	93.55		49 (151)	92.05	33.11	0.6
		C7	Mix (81% E4)	NAE	Peptide	59 (64)	3 (15)	93.3	86.7	3 (17)	94.12	88.24	4 (58)	96.55	94.83	0.91
				AE	Peptide	59 (65)	2 (20)	100	80	2 (25)	100	76	5 (55)	94.55	83.64	0.91
		C2	NAE (D4)	NAE	Peptide	13 (65)	7 (9)	0	0	6 (8)	12.5		11 (14)	42.86		0.23
				AE	Peptide	17 (71)	4 (4)	0	0	5 (5)	20		14 (17)	41.12		0.14
	^ Only cells containing an α and β chain were included; # multiple alpha and beta CDR3s were observed in a number of wells; * No significant difference (p=0.16; paired t-test); overlap for TL10 is between all three conditions.
