# Supplementary material for: Cross-Reactivity to Mutated Viral Immune Targets Can Influence CD8+ T Cell Functionality: An Alternative Viral Adaptation Strategy
Source: Front Immunol. 2021 Oct 26;12:746986. doi: 10.3389/fimmu.2021.746986 (PMC8577586; doi:10.3389/fimmu.2021.746986)
Supplement: Supplementary Table 5 — Median read count (interquartile range) and average per well by subject included for RNAseq analysis for TL10, RF10 and TY8. [file Table_5.xlsx]

## Sheet: Sheet 1
					Pre-QC read counts
	Subject	Epitope	Peptide/ tetramer	Variant	Median (IQR)	Average
	A1	TY8	Tetramer	NAE	2276 (1637-3602)	2856
			Tetramer	NAE/AE	1215 (755-1589)	1323
	A2	TY8	Tetramer	AE	1660 (1035-2428)	1958
			Tetramer	NAE/AE	2071 (1254-3116)	2520
	A3	RF10	Tetramer	NAE/AE	24856 (12193-42956)	29317
	A4	RF10	Tetramer	NAE/AE	28103 (11418-53018)	11418
	C1	TL10	Peptide	NAE	17986 (11048-33331)	27035
			Peptide	AE	7155 (4298-13869)	15979
			Tetramer	NAE/AE	17852 (10753-58690)	41436
	C2	TL10	Peptide	NAE	14030 (7727-24873)	20886
			Peptide	AE	12653 (7514-19486)	20368
			Tetramer	NAE/AE	12794 (7963-21257)	17710
	C3	TL10	Tetramer	NAE/AE	15788 (9624-33430)	27178
